# Supplementary material for: Adiponectin receptor 1 resists the decline of serum osteocalcin and GPRC6A expression in ovariectomized mice
Source: PLoS One. 2017 Dec 1;12(12):e0189063. doi: 10.1371/journal.pone.0189063 (PMC5711023; doi:10.1371/journal.pone.0189063)
Supplement: S2 File — (XLS) [file pone.0189063.s003.xls]

## Sheet: BV TV%
Sham	OVX
8.8192	7.05203
9.88197	7.03058
6.73987	6.76665
8.64384	7.56374
	6.70703
	5.8801
	7.09239
	4.8354

## Sheet: BMD
Sham	OVX
1.0235	1.00349
1.047	0.99313
1.00806	1.00681
1.03692	1.00007
	1.01692
	0.99655
	0.99505
	1.00765

## Sheet: Trabecular thickness
Sham	OVX
0.08346	0.0697
0.08084	0.0729
0.07998	0.07945
0.09293	0.06864
	0.073
	0.06744
	0.06732
	0.06288
