# Supplementary material for: Adiponectin receptor 1 resists the decline of serum osteocalcin and GPRC6A expression in ovariectomized mice
Source: PLoS One. 2017 Dec 1;12(12):e0189063. doi: 10.1371/journal.pone.0189063 (PMC5711023; doi:10.1371/journal.pone.0189063)
Supplement: S3 File — (XLS) [file pone.0189063.s004.xls]

## Sheet: Bodt weight
WT sham	WT OVX	R1 sham	R1 OVX
31.7	36	22.3	27.2
26.6	34.3	23.7	28.3
26.3	33.07	26.7	27
30.7	33	22.9	26.2
	30.98	21.8	25.8
	29.76	25.4	29.9
			28
			27.5

## Sheet: Fasting blood glucose
WT sham	WT OVX	R1 sham	R1 OVX
153	231	124	163
143	232	142	136
122	220	162	105
165	214	112	96
	172	89	96
	223	115	104
			107
			109

## Sheet: Glucose tolerance test
	0 min	15 min	30 min	60 min	120 min
WT Sham-1	153	299	239	158	93
WT Sham-2	143	296	253	190	113
WT Sham-3	122	329	278	185	151
WT Sham-4	165	301	255	199	122
WT OVX-1	231	342	301	258	174
WT OVX-2	232	346	294	213	144
WT OVX-3	220	327	283	202	145
WT OVX-4	214	365	320	212	155
WT OVX-5	172	318	224	174	135
WT OVX-6	223	344	302	229	161
R1 Sham 1	124	261	218	156	121
R1 Sham 2	142	253	228	207	132
R1 Sham 3	162	348	244	196	139
R1 Sham 4	112	230	256	189	147
R1 Sham 5	89	283	174	119	112
R1 Sham 6	115	165	185	144	117
R1 OVX-1	163	288	378	367	192
R1 OVX-2	136	280	339	263	139
R1 OVX-3	105	139	165	155	114
R1 OVX-4	96	271	299	189	116
R1 OVX-5	96	173	199	143	134
R1 OVX-6	104	166	191	169	127
R1 OVX-7	107	177	222	184	140
R1 OVX-8	109	181	205	148	96
